# Supplementary material for: Assessment of Secondary Sulfate Aqueous-Phase Formation Pathways in the Tropical Island City of Haikou: A Chemical Kinetic Perspective
Source: Toxics. 2024 Jan 26;12(2):105. doi: 10.3390/toxics12020105 (PMC10892436; doi:10.3390/toxics12020105)
Supplement: Supplementary file 1 [file toxics-12-00105-s001.zip]

Archive with 1 entries (1 files):
- toxics-2799045-supplementary.pdf
